# Supplementary material for: Cross-Sectional Study of Serum Galectin-3 Levels in Patients with Type 2 Diabetes and Colorectal Polyps
Source: Int J Mol Sci. 2025 Aug 8;26(16):7662. doi: 10.3390/ijms26167662 (PMC12386645; doi:10.3390/ijms26167662)
Supplement: Supplementary file 1 [file ijms-26-07662-s001.zip]

Archive with 1 entries (1 files):
- ijms-3773707-supplementary.pdf
